# Supplementary material for: Differential Acute Kidney Injury Profiles of GLP-1RAs and SGLT2is: A Network Meta-Analysis
Source: Int J Mol Sci. 2026 May 6;27(9):4137. doi: 10.3390/ijms27094137 (PMC13164542; doi:10.3390/ijms27094137)
Supplement: Supplementary file 1 [file ijms-27-04137-s001.zip]

Archive with 1 entries (1 files):
- ijms-4232794-supplementary.pdf
